# Supplementary material for: Attachment towards the Owner Is Associated with Spontaneous Sleep EEG Parameters in Family Dogs
Source: Animals (Basel). 2022 Mar 31;12(7):895. doi: 10.3390/ani12070895 (PMC8997010; doi:10.3390/ani12070895)
Supplement: Supplementary file 1 [file animals-12-00895-s001.zip]

Archive with 1 entries (1 files):
- animals-1639577-supplementary.pdf
